# Supplementary material for: Dimethylsulfoniopropionate concentration in coral reef invertebrates varies according to species assemblages
Source: Sci Rep. 2020 Jun 18;10:9922. doi: 10.1038/s41598-020-66290-5 (PMC7303174; doi:10.1038/s41598-020-66290-5)
Supplement: Supplementary file 3 — Supplementary data S3. [file 41598_2020_66290_MOESM3_ESM.xlsx]

## Sheet: TableSupData
Dimethylsulfoniopropionate concentration in coral reef invertebrates varies according to species assemblages. Isis Guibert, Flavien Bourdreux, Isabelle Bonnard, Xavier Pochon, Vaimiti Dubousquet, Phila Raharivelomanana, Véronique Berteaux-Lecellier and Gael Lecellier. Supplementary data S3: Dimethylsulfoniopropionate mass of the extracts, proton integral value and mass ratio. P: P. damicornis; A:…
Experiment	Assemblage	Temperature	Species	Extract Mass (mg)	Proton integral value	Mass ratio (%)
1	A	L	AC	9.8	0.243725	2.48699
1	A	L	AC	6.4	0.0114921	0.179564
1	A	L	AC	16.1	0.38076	2.36497
1	PA	S	AC	17.3	1.02876	5.94656
1	PA	S	AC	16.4	0.999655	6.09546
1	PA	S	AC	13.8	0.624415	4.52475
1	PA	L	AC	10.7	0.939761	8.78282
1	PA	L	AC	13.3	0.740691	5.5691
1	PA	L	AC	19.7	0.718008	3.64471
1	PA	L	AC	13	0.355974	2.73826
1	PAT	S	AC	12.7	0.338699	2.66693
1	PAT	S	AC	8.5	0.474847	5.58643
1	PAT	S	AC	5.7	0.674207	11.8282
1	PAT	L	AC	15.7	0.81647	5.20045
1	PAT	L	AC	24.4	0.619625	2.53945
1	PAT	L	AC	11.5	0.473594	4.11821
1	PAT	L	AC	14.8	0.359816	2.43119
1	P	S	PD	11.1	0.120285	1.08365
1	P	S	PD	30.1	0.0698713	0.232131
1	P	S	PD	7.6	0.0205719	0.270683
1	P	S	PD	8	0.0562864	0.70358
1	P	L	PD	16.1	0.0797479	0.495328
1	P	L	PD	12.1	0.083387	0.689149
1	P	L	PD	8.7	0.144471	1.66059
1	P	L	PD	10.4	0.0323049	0.310624
1	P	L	PD	8.5	0.107281	1.26212
1	P	L	PD	8.2	0.0367804	0.448541
1	P	L	PD	10	0.0559	0.559
1	PA	S	PD	16.1	0.148376	0.921589
1	PA	S	PD	8.3	0.0335313	0.403992
1	PA	S	PD	6.5	0.0639613	0.984019
1	PA	S	PD	8.6	0.123031	1.43059
1	PA	L	PD	11	0.0955196	0.86836
1	PA	L	PD	15	0.107128	0.714186
1	PA	L	PD	11.3	0.0579874	0.513163
1	PA	L	PD	9.5	0.0688917	0.725175
1	PAT	S	PD	10.4	0.11086	1.06597
1	PAT	S	PD	7.7	0.0704708	0.915205
1	PAT	S	PD	10.8	0.0838834	0.776698
1	PAT	S	PD	10.8	0.127648	1.18193
1	PAT	L	PD	14.7	0.0781344	0.531526
1	PAT	L	PD	8.8	0.0452854	0.514606
1	PAT	L	PD	6.3	0.0707492	1.123
1	PAT	L	PD	10	0.1602	1.602
1	PAT	S	TM	56.5	1.19952	2.12305
1	PAT	S	TM	19.9	0.0793302	0.398644
1	PAT	S	TM	54.4	1.52575	2.80468
1	PAT	S	TM	85.3	1.09155	1.27966
1	PAT	S	TM	47.7	0.876906	1.83838
1	PAT	L	TM	40	0.699636	1.74909
1	PAT	L	TM	27.5	1.45824	5.30271
1	PAT	L	TM	50.7	0.949129	1.87205
1	PAT	L	TM	45.2	0.750051	1.6594
1	T	S	TM	35.5	0.226511	0.638061
1	T	S	TM	48.3	0.616836	1.27709
1	T	S	TM	43.7	0.21474	0.491395
1	T	S	TM	11.1	0.391434	3.52644
1	T	L	TM	43.5	0.16897	0.388437
1	T	L	TM	102.3	0.663841	0.648916
1	T	L	TM	67.2	0.496052	0.738173
1	T	L	TM	37.4	0.896302	2.39653
1	T	L	TM	53.6	0.0734001	0.136941
2	A	L	AC	5.6	0.256906	4.5876
2	A	L	AC	20.5	1.00908	4.92232
2	A	L	AC	8.4	0.316069	3.76273
2	A	L	AC	16.5	1.03406	6.26705
2	A	L	AC	6.6	0.393121	5.95638
2	PA	S	AC	9	0.691893	7.6877
2	PA	S	AC	16.8	0.697388	4.15112
2	PA	S	AC	11.5	0.553827	4.81589
2	PA	S	AC	11.7	0.609364	5.20824
2	PA	L	AC	6.6	0.0815012	1.23487
2	PA	L	AC	5.7	0.41455	7.27281
2	PA	L	AC	14.7	1.05263	7.16073
2	PA	L	AC	11	0.729156	6.62869
2	PAT	S	AC	11	0.410579	3.73253
2	PAT	S	AC	13.8	0.508566	3.68526
2	PAT	S	AC	6.4	0.141742	2.21471
2	PAT	S	AC	46.5	0.148911	0.320238
2	PAT	L	AC	18.6	0.842543	4.5298
2	PAT	L	AC	14.6	0.707384	4.84509
2	PAT	L	AC	15.2	0.43041	2.83165
2	PAT	L	AC	12	0.55841	4.65342
2	P	S	PD	10.5	0.101763	0.96917
2	P	S	PD	8.3	0.0934114	1.12544
2	P	S	PD	12.3	0.0699497	0.568697
2	P	S	PD	11.6	0.146682	1.2645
2	P	L	PD	7.8	0.0886745	1.13685
2	P	L	PD	14.5	0.0709563	0.489354
2	P	L	PD	17.6	0.0930473	0.528678
2	P	L	PD	14.7	0.0194473	0.132294
2	P	L	PD	12.6	0.0748626	0.594148
2	P	L	PD	9.5	0.027079	0.285043
2	P	L	PD	9.9	0.0578658	0.584503
2	P	L	PD	23.5	0.0747854	0.318236
2	P	L	PD	14.9	0.0499864	0.335479
2	P	L	PD	21.6	0.0370091	0.171338
2	PA	S	PD	17.3	0.0992242	0.57355
2	PA	S	PD	7.9	0.115765	1.46537
2	PA	S	PD	10.1	0.0446195	0.441778
2	PA	S	PD	11.1	0.0683294	0.615581
2	PA	L	PD	11.2	0.106322	0.949304
2	PA	L	PD	23.3	0.0644873	0.27677
2	PA	L	PD	8	0.0889055	1.11132
2	PAT	L	PD	17.4	0.0450008	0.258625
2	PAT	L	PD	11.7	0.0653235	0.55832
2	PAT	L	PD	10.9	0.0663017	0.608272
2	PAT	L	PD	10.4	0.0991192	0.953069
2	PAT	L	TM	29.6	2.5856	8.73513
2	PAT	S	TM	31.2	1.58018	5.06468
2	PAT	S	TM	35	1.04714	2.99184
2	PAT	S	TM	29.9	1.73053	5.78773
2	PAT	S	TM	31.7	1.08841	3.43348
2	T	S	TM	17.9	0.488077	2.72669
2	T	S	TM	13	0.422051	3.24655
2	T	S	TM	21.6	0.495819	2.29546
2	T	S	TM	220.2	0.595118	0.270263
2	T	S	TM	43.9	0.443501	1.01025
2	T	L	TM	33.2	1.08066	3.25501
2	T	L	TM	29.6	1.03938	3.51142
2	T	L	TM	29.7	1.18189	3.97941
2	T	L	TM	17	0.806965	4.74685
2	T	L	TM	28.7	0.671463	2.33959
2	T	L	TM	36.7	0.612702	1.66949
3	A	L	AC	7.5	0.111906	1.49208
3	A	L	AC	2.4	0.114585	4.77436
3	A	L	AC	10.8	0.118248	1.09488
3	A	L	AC	18	0.580982	3.22768
3	AT	S	AC	10.3	0.82643	8.02359
3	AT	S	AC	10.3	0.828624	8.0449
3	AT	S	AC	15	1.33743	8.91617
3	AT	S	AC	14.7	1.44843	9.85323
3	AT	L	AC	10	0.751813	7.51813
3	AT	L	AC	9.3	0.647846	6.96609
3	AT	L	AC	12.2	1.11758	9.16053
3	AT	L	AC	14.1	1.0041	7.12127
3	AT	L	TM	67.3	0.78195	1.16189
3	AT	L	TM	57.5	0.137268	0.238726
3	AT	L	TM	72.6	0.214969	0.296101
3	AT	L	TM	33.4	0.594744	1.78067
3	AT	S	TM	77.4	0.331805	0.428689
3	AT	S	TM	28.1	0.566186	2.0149
3	AT	L	TM	87.2	0.405468	0.464986
3	AT	L	TM	38.1	0.550359	1.44451
3	AT	L	TM	26.8	1.73922	6.48963
