# Supplementary material for: Dimethylsulfoniopropionate concentration in coral reef invertebrates varies according to species assemblages
Source: Sci Rep. 2020 Jun 18;10:9922. doi: 10.1038/s41598-020-66290-5 (PMC7303174; doi:10.1038/s41598-020-66290-5)
Supplement: Supplementary file 4 — Supplementary data S4. [file 41598_2020_66290_MOESM4_ESM.xlsx]

## Sheet: stability.trim.contigs.good.tri
Dimethylsulfoniopropionate concentration in coral reef invertebrates varies according to species assemblages. Isis Guibert, Flavien Bourdreux, Isabelle Bonnard, Xavier Pochon, Vaimiti Dubousquet, Phila Raharivelomanana, Véronique Berteaux-Lecellier and Gael Lecellier. Supplementary data S4: Relative abundance of Symbiodiniaceae subclades in Pocillopora damicornis (a) and Acropora cytherea (b). P:…
Specie	assemblage	A1	A4	A6	C66	D2	D17
Pocillopora damicornis	P0	0	0	30	0	5800	7111
Pocillopora damicornis	PA.L	0	0	0	0	0	0
Pocillopora damicornis	P.L	0	0	0	0	7478	10764
Pocillopora damicornis	P.L	0	0	0	0	20895	29580
Pocillopora damicornis	P.L	0	0	0	0	3534	5183
Pocillopora damicornis	P0	0	0	0	0	0	0
Pocillopora damicornis	P0	0	0	0	0	0	0
Pocillopora damicornis	P0	0	0	0	0	0	0
Pocillopora damicornis	P0	0	0	27	0	2796	4437
Pocillopora damicornis	P0	0	0	0	0	7947	11376
Pocillopora damicornis	PAT.L	0	0	0	0	0	0
Pocillopora damicornis	PAT.L	0	0	0	0	0	0
Pocillopora damicornis	PAT.L	0	0	0	0	0	0
Pocillopora damicornis	PAT.L	0	0	0	0	3361	5073
Pocillopora damicornis	PA.L	0	0	0	0	12177	16025
Pocillopora damicornis	PA.L	0	0	0	82	7526	10027
Pocillopora damicornis	P.L	0	0	0	0	0	0
Pocillopora damicornis	P0	22	12	38	27	9127	10806
Pocillopora damicornis	P.L	17	0	0	0	4675	6385
Pocillopora damicornis	P.L	0	0	0	0	4427	5183
Pocillopora damicornis	PAT.S	13	0	0	0	8017	12126
Pocillopora damicornis	PAT.S	0	0	0	0	3859	5559
Pocillopora damicornis	PA.S	0	0	0	0	8230	11940
Pocillopora damicornis	PAT.L	0	0	23	0	6594	9788
Pocillopora damicornis	P.S	0	0	0	0	5381	7780
Pocillopora damicornis	P.S	0	0	0	0	19983	28585
Pocillopora damicornis	P.S	0	0	0	0	0	0
Pocillopora damicornis	PA.S	0	0	0	0	0	0
Pocillopora damicornis	PAT.L	342	0	29	88	7794	12155
Pocillopora damicornis	PA.S	0	0	0	0	0	0
Pocillopora damicornis	PA.S	0	0	0	0	21020	30581
Pocillopora damicornis	PA.S	0	0	0	0	0	0
Pocillopora damicornis	PAT.L	0	0	15	63	6446	6600
Pocillopora damicornis	PA.L	12	0	15	0	6649	10002
Pocillopora damicornis	PA.L	0	0	0	0	2222	3194
Specie	assemblage	A1	A2	A6	C3	C3K	D10
Acropora cytherea	A01.1	6442	0	0	0	0	0
Acropora cytherea	A01.2	22529	0	0	0	0	0
Acropora cytherea	A01.3	7670	0	0	1728	3579	0
Acropora cytherea	A02.1	23299	0	0	0	0	0
Acropora cytherea	A02.2	32722	0	0	0	0	0
Acropora cytherea	A02.3	18708	0	0	0	0	0
Acropora cytherea	A03.1	2825	0	0	0	0	95
Acropora cytherea	A03.2	77615	0	0	3	1	0
Acropora cytherea	A03.3	43256	0	0	42	0	0
Acropora cytherea	AT3.L.1	7230	0	0	0	0	546
Acropora cytherea	AT3.L.2	17212	0	25	0	0	0
Acropora cytherea	AT3.S.1	12520	0	35	6	0	0
Acropora cytherea	AT3.S.2	6035	0	0	0	0	208
Acropora cytherea	AT3.S.3	24150	0	0	14	15	0
Acropora cytherea	PA1.L.1	8870	0	0	0	0	0
Acropora cytherea	PA1.L.2	29850	0	0	0	0	0
Acropora cytherea	PA1.L.3	23367	0	0	0	14	0
Acropora cytherea	PA1.S.1	19625	0	0	0	0	0
Acropora cytherea	PA1.S.2	23470	0	0	0	0	0
Acropora cytherea	PA1.S.3	15453	0	4	0	0	0
Acropora cytherea	PA2.L.1	15089	0	0	0	0	0
Acropora cytherea	PA2.L.2	19820	16	0	0	0	3328
Acropora cytherea	PA2.L.3	16079	0	0	0	0	0
Acropora cytherea	PA2.S.1	7277	0	0	0	0	0
Acropora cytherea	PA2.S.2	22120	0	0	21	15	0
Acropora cytherea	PA2.S.3	13061	0	0	0	0	0
Acropora cytherea	PAT1.L.1	21168	0	12	0	0	0
Acropora cytherea	PAT1.L.2	23371	0	0	0	0	0
Acropora cytherea	PAT1.L.3	6567	0	0	0	0	0
Acropora cytherea	PAT1.S.1	9185	0	0	0	0	0
Acropora cytherea	PAT1.S.2	22967	0	0	0	10	0
Acropora cytherea	PAT1.S.3	14403	0	0	0	0	0
Acropora cytherea	PAT2.L.1	8562	0	0	0	0	0
Acropora cytherea	PAT2.L.2	14111	0	0	0	0	0
Acropora cytherea	PAT2.L.3	8355	0	0	0	0	62
Acropora cytherea	PAT2.S.1	4642	0	0	0	0	0
Acropora cytherea	PAT2.S.2	20898	0	10	0	10	0
Acropora cytherea	PAT2.S.3	9410	0	0	0	0	0
